# Supplementary material for: Transcriptome analysis reveals the roles of stem nodes in cadmium transport to rice grain
Source: BMC Genomics. 2020 Feb 6;21:127. doi: 10.1186/s12864-020-6474-7 (PMC7003353; doi:10.1186/s12864-020-6474-7)
Supplement: Supplementary file 3 — Additional file 3: Table S2. The expression profiles of the 84 common differentially expressed genes associated with “transporter activity” in Fig. 4b. [file 12864_2020_6474_MOESM3_ESM.xlsx]

## Sheet: GO聚类结果总览
XNCT	XPCT	yNCT	yPCT				MF			BP			CC
OS01G0102500	OS01G0102500	OS01G0111100	OS01G0113350			XNCT	transcription regulator activity	21		cellular component organization or biogenesis	8		cell junction	3
OS01G0117900	OS01G0105800	OS01G0111300	OS01G0116100			XNCT	molecular transducer activity	1		cellular process	135		membrane	13
OS01G0135700	OS01G0108800	OS01G0113200	OS01G0122000			XNCT	binding	106		localization	28		protein-containing complex	9
OS01G0135900	OS01G0113350	OS01G0126900	OS01G0138232			XNCT	structural molecule activity	1		reproduction	1		organelle	128
OS01G0136600	OS01G0151700	OS01G0153800	OS01G0139700			XNCT	molecular function regulator	5		biological regulation	58		extracellular region	4
OS01G0138500	OS01G0155200	OS01G0161200	OS01G0147600			XNCT	catalytic activity	187		response to stimulus	48		cell	133
OS01G0159000	OS01G0171800	OS01G0170000	OS01G0175100			XNCT	transporter activity	52		developmental process	6
OS01G0170000	OS01G0174000	OS01G0172100	OS01G0191800			XNCT				multicellular organismal process	21
OS01G0171800	OS01G0174100	OS01G0197150	OS01G0192900			XNCT				metabolic process	113
OS01G0175700	OS01G0175700	OS01G0205900	OS01G0205300			XNCT				cell proliferation	1
OS01G0175850	OS01G0180800	OS01G0215100	OS01G0207400
OS01G0178850	OS01G0183300	OS01G0222600	OS01G0264000			XPCT	catalytic activity	173		cellular process	114		cell	149
OS01G0180800	OS01G0184100	OS01G0224000	OS01G0267800			XPCT	binding	94		metabolic process	104		organelle	98
OS01G0184100	OS01G0191700	OS01G0230800	OS01G0279400			XPCT	transporter activity	45		response to stimulus	48		membrane	14
OS01G0186900	OS01G0191800	OS01G0248701	OS01G0292200			XPCT	transcription regulator activity	15		biological regulation	47		protein-containing complex	9
OS01G0188400	OS01G0192000	OS01G0263300	OS01G0292700			XPCT	structural molecule activity	5		localization	28		cell junction	7
OS01G0191700	OS01G0195400	OS01G0264000	OS01G0308600			XPCT	molecular function regulator	3		multicellular organismal process	12		extracellular region	4
OS01G0198900	OS01G0199400	OS01G0267800	OS01G0555100			XPCT				cellular component organization or biogenesis	3
OS01G0201700	OS01G0206650	OS01G0268000	OS01G0565800			XPCT				reproduction	1
OS01G0206650	OS01G0211600	OS01G0275500	OS01G0619900			XPCT				developmental process	1
OS01G0215100	OS01G0221600	OS01G0532300	OS01G0658600
OS01G0219300	OS01G0225000	OS01G0548750	OS01G0681700
OS01G0228400	OS01G0225600	OS01G0561600	OS01G0741900
OS01G0229300	OS01G0228400	OS01G0587150	OS01G0750500
OS01G0235350	OS01G0235100	OS01G0607000	OS01G0786800			yNCT	transcription regulator activity	4		response to stimulus	8		cell junction	2
OS01G0239100	OS01G0235350	OS01G0619900	OS01G0805500			yNCT	binding	17		cellular process	15		membrane	4
OS01G0241000	OS01G0235900	OS01G0654400	OS01G0808100			yNCT	structural molecule activity	2		multicellular organismal process	4		protein-containing complex	1
OS01G0246400	OS01G0239100	OS01G0662800	OS01G0823951			yNCT	molecular function regulator	1		metabolic process	23		organelle	22
OS01G0254000	OS01G0246400	OS01G0668500	OS01G0848900			yNCT	catalytic activity	49		nitrogen utilization	1		extracellular region	1
OS01G0263300	OS01G0253000	OS01G0699500	OS01G0850700				transporter activity	9		biological regulation	9		cell	37
OS01G0264000	OS01G0253400	OS01G0705700	OS01G0866200							localization	7
OS01G0274100	OS01G0254000	OS01G0731100	OS01G0870500
OS01G0278950	OS01G0266800	OS01G0741900	OS01G0878700
OS01G0279100	OS01G0274100	OS01G0755700	OS01G0882500			yPCT	transcription regulator activity	2		response to stimulus	6		membrane	2
OS01G0281100	OS01G0279000	OS01G0795600	OS01G0883000			yPCT	binding	15		cellular process	15		protein-containing complex	1
OS01G0283500	OS01G0281100	OS01G0806200	OS01G0909400			yPCT	molecular function regulator	3		multicellular organismal process	3		organelle	21
OS01G0286500	OS01G0283500	OS01G0808100	OS01G0910500			yPCT	catalytic activity	30		metabolic process	14		cell	20
OS01G0292200	OS01G0283600	OS01G0816100	OS01G0957600			yPCT	transporter activity	6		biological regulation	8
OS01G0296200	OS01G0292200	OS01G0823700	OS01G0962100							cellular component organization or biogenesis	1
OS01G0297200	OS01G0296200	OS01G0825800	OS02G0114100							localization	5
OS01G0314800	OS01G0299100	OS01G0843432	OS02G0126200
OS01G0316600	OS01G0306400	OS01G0846400	OS02G0129800
OS01G0322300	OS01G0314800	OS01G0848900	OS02G0148700
OS01G0332900	OS01G0316600	OS01G0850700	OS02G0152200
OS01G0347000	OS01G0347600	OS01G0871000	OS02G0161601
OS01G0353900	OS01G0353900	OS01G0872566	OS02G0178600
OS01G0363500	OS01G0363300	OS01G0878400	OS02G0179400
OS01G0377000	OS01G0363500	OS01G0882500	OS02G0208700
OS01G0500825	OS01G0363600	OS01G0890200	OS02G0215700
OS01G0501800	OS01G0370900	OS01G0909300	OS02G0215900
OS01G0524700	OS01G0541800	OS01G0915000	OS02G0227100
OS01G0534800	OS01G0542700	OS01G0918400	OS02G0227500
OS01G0542700	OS01G0546100	OS01G0940000	OS02G0278700
OS01G0543600	OS01G0547133	OS01G0956200	OS02G0280000
OS01G0555200	OS01G0555200	OS01G0958200	OS02G0286891
OS01G0556700	OS01G0559750	OS01G0966200	OS02G0289500
OS01G0557500	OS01G0585100	OS01G0972900	OS02G0302450
OS01G0585100	OS01G0585300	OS02G0102300	OS02G0313450
OS01G0585300	OS01G0592500	OS02G0129800	OS02G0315600
OS01G0593200	OS01G0605100	OS02G0140500	OS02G0326100
OS01G0594800	OS01G0621300	OS02G0148700	OS02G0435200
OS01G0597600	OS01G0642000	OS02G0156100	OS02G0435600
OS01G0615500	OS01G0644600	OS02G0161601	OS02G0471500
OS01G0624500	OS01G0649200	OS02G0177700	OS02G0498100
OS01G0626400	OS01G0666400	OS02G0192001	OS02G0512400
OS01G0631400	OS01G0666600	OS02G0196100	OS02G0522100
OS01G0647000	OS01G0675800	OS02G0199800	OS02G0522300
OS01G0649200	OS01G0680100	OS02G0204700	OS02G0533700
OS01G0666000	OS01G0680200	OS02G0208500	OS02G0535901
OS01G0666600	OS01G0680500	OS02G0215700	OS02G0582900
OS01G0673300	OS01G0686200	OS02G0216700	OS02G0591000
OS01G0680200	OS01G0686700	OS02G0227100	OS02G0593500
OS01G0700100	OS01G0699100	OS02G0227600	OS02G0593600
OS01G0705200	OS01G0699900	OS02G0247500	OS02G0610500
OS01G0705700	OS01G0700000	OS02G0247600	OS02G0610700
OS01G0706800	OS01G0700100	OS02G0291400	OS02G0623400
OS01G0710800	OS01G0705200	OS02G0303200	OS02G0629000
OS01G0716400	OS01G0706100	OS02G0313450	OS02G0633700
OS01G0718000	OS01G0706700	OS02G0317500	OS02G0633900
OS01G0719150	OS01G0706900	OS02G0326100	OS02G0645000
OS01G0720700	OS01G0710800	OS02G0435200	OS02G0650800
OS01G0725800	OS01G0711400	OS02G0435400	OS02G0657775
OS01G0728400	OS01G0712700	OS02G0435600	OS02G0658200
OS01G0731100	OS01G0715600	OS02G0437901	OS02G0684400
OS01G0733500	OS01G0718000	OS02G0477100	OS02G0695600
OS01G0736500	OS01G0718500	OS02G0477300	OS02G0709701
OS01G0736600	OS01G0720700	OS02G0478050	OS02G0720400
OS01G0740300	OS01G0725800	OS02G0495400	OS02G0724000
OS01G0743500	OS01G0727100	OS02G0498100	OS02G0731500
OS01G0756700	OS01G0728400	OS02G0501350	OS02G0771500
OS01G0757500	OS01G0740300	OS02G0509600	OS02G0815700
OS01G0770000	OS01G0756700	OS02G0515125	OS03G0138600
OS01G0773700	OS01G0757500	OS02G0522100	OS03G0139500
OS01G0775100	OS01G0771200	OS02G0522300	OS03G0184550
OS01G0783200	OS01G0775100	OS02G0527900	OS03G0206700
OS01G0786800	OS01G0788200	OS02G0531600	OS03G0251700
OS01G0794400	OS01G0794400	OS02G0533700	OS03G0257600
OS01G0817000	OS01G0798800	OS02G0536601	OS03G0258200
OS01G0819700	OS01G0800500	OS02G0553000	OS03G0272900
OS01G0823600	OS01G0804400	OS02G0558700	OS03G0347900
OS01G0840100	OS01G0819700	OS02G0589500	OS03G0351300
OS01G0844500	OS01G0823600	OS02G0618100	OS03G0351700
OS01G0846800	OS01G0826900	OS02G0621300	OS03G0370600
OS01G0847900	OS01G0833600	OS02G0629000	OS03G0386500
OS01G0848550	OS01G0840100	OS02G0633700	OS03G0399400
OS01G0850700	OS01G0846800	OS02G0633900	OS03G0401100
OS01G0854800	OS01G0847700	OS02G0644900	OS03G0413000
OS01G0860400	OS01G0847900	OS02G0656100	OS03G0428700
OS01G0860500	OS01G0849600	OS02G0676800	OS03G0621600
OS01G0863300	OS01G0850900	OS02G0682200	OS03G0705800
OS01G0865400	OS01G0863300	OS02G0682300	OS03G0752500
OS01G0866100	OS01G0864500	OS02G0684400	OS03G0759250
OS01G0867300	OS01G0866400	OS02G0709701	OS03G0760300
OS01G0869800	OS01G0867300	OS02G0713700	OS03G0764000
OS01G0875700	OS01G0869800	OS02G0716800	OS03G0775000
OS01G0877500	OS01G0878700	OS02G0724000	OS03G0796900
OS01G0896500	OS01G0880800	OS02G0744800	OS03G0826900
OS01G0901600	OS01G0896500	OS02G0771450	OS03G0829200
OS01G0905200	OS01G0898800	OS02G0771500	OS03G0844800
OS01G0905300	OS01G0908600	OS02G0801450	OS03G0857000
OS01G0918400	OS01G0911300	OS02G0805100	OS04G0119000
OS01G0934800	OS01G0918400	OS02G0815700	OS04G0173800
OS01G0937400	OS01G0937300	OS03G0109300	OS04G0185100
OS01G0955100	OS01G0949500	OS03G0115700	OS04G0233400
OS01G0957100	OS01G0954000	OS03G0133650	OS04G0252850
OS01G0962100	OS01G0956300	OS03G0138600	OS04G0253000
OS01G0975900	OS01G0975900	OS03G0138700	OS04G0387900
OS01G0978500	OS01G0978500	OS03G0142500	OS04G0423400
OS02G0100050	OS02G0100050	OS03G0143100	OS04G0475400
OS02G0114400	OS02G0106100	OS03G0153400	OS04G0483000
OS02G0117200	OS02G0108000	OS03G0155500	OS04G0488100
OS02G0125600	OS02G0114400	OS03G0158000	OS04G0517500
OS02G0125700	OS02G0116400	OS03G0162400	OS04G0520700
OS02G0136900	OS02G0117200	OS03G0168500	OS04G0559100
OS02G0138900	OS02G0125600	OS03G0170100	OS04G0583200
OS02G0139100	OS02G0136150	OS03G0176700	OS04G0583900
OS02G0140800	OS02G0137700	OS03G0183200	OS04G0594100
OS02G0141300	OS02G0138100	OS03G0184550	OS04G0600000
OS02G0141400	OS02G0139100	OS03G0190300	OS04G0606200
OS02G0141500	OS02G0141500	OS03G0206700	OS04G0608600
OS02G0142800	OS02G0142800	OS03G0253200	OS04G0628900
OS02G0142875	OS02G0142950	OS03G0255400	OS04G0648200
OS02G0145000	OS02G0145000	OS03G0286500	OS04G0683850
OS02G0148000	OS02G0151350	OS03G0289800	OS05G0104200
OS02G0148600	OS02G0154200	OS03G0296200	OS05G0105800
OS02G0154200	OS02G0159300	OS03G0305400	OS05G0181200
OS02G0161601	OS02G0162600	OS03G0307300	OS05G0195901
OS02G0164000	OS02G0163500	OS03G0316200	OS05G0253200
OS02G0176000	OS02G0164000	OS03G0334300	OS05G0390300
OS02G0177600	OS02G0176000	OS03G0351300	OS05G0390600
OS02G0178000	OS02G0179600	OS03G0351700	OS05G0397300
OS02G0181300	OS02G0181700	OS03G0370400	OS05G0406800
OS02G0181700	OS02G0181900	OS03G0370600	OS05G0454500
OS02G0181900	OS02G0188000	OS03G0374600	OS05G0542150
OS02G0196100	OS02G0206700	OS03G0386500	OS05G0561400
OS02G0197600	OS02G0207100	OS03G0386700	OS05G0571600
OS02G0203000	OS02G0227500	OS03G0396000	OS05G0579600
OS02G0205500	OS02G0228400	OS03G0400700	OS05G0581700
OS02G0215700	OS02G0228900	OS03G0401100	OS06G0118900
OS02G0215900	OS02G0229800	OS03G0414900	OS06G0128600
OS02G0222500	OS02G0232000	OS03G0416400	OS06G0128700
OS02G0227000	OS02G0234450	OS03G0432200	OS06G0141200
OS02G0232000	OS02G0258800	OS03G0582900	OS06G0157700
OS02G0234450	OS02G0259850	OS03G0667500	OS06G0166400
OS02G0236900	OS02G0259900	OS03G0689400	OS06G0226100
OS02G0249300	OS02G0261100	OS03G0746900	OS06G0230400
OS02G0256100	OS02G0274900	OS03G0748550	OS06G0293100
OS02G0259850	OS02G0282900	OS03G0759125	OS06G0298200
OS02G0259900	OS02G0300900	OS03G0759250	OS06G0317400
OS02G0261100	OS02G0305950	OS03G0760300	OS06G0317600
OS02G0280500	OS02G0314300	OS03G0764000	OS06G0335900
OS02G0291000	OS02G0463401	OS03G0785100	OS06G0335975
OS02G0460200	OS02G0482200	OS03G0785900	OS06G0470350
OS02G0463401	OS02G0491400	OS03G0789800	OS06G0491800
OS02G0485000	OS02G0498300	OS03G0792800	OS06G0535100
OS02G0491400	OS02G0528000	OS03G0795350	OS06G0558300
OS02G0498100	OS02G0532300	OS03G0796900	OS06G0559400
OS02G0498300	OS02G0532800	OS03G0799900	OS06G0594400
OS02G0528000	OS02G0540700	OS03G0801300	OS06G0608700
OS02G0530600	OS02G0556800	OS03G0808200	OS06G0622000
OS02G0532800	OS02G0565300	OS03G0817700	OS06G0643750
OS02G0556800	OS02G0566300	OS03G0818050	OS06G0678650
OS02G0558700	OS02G0572200	OS03G0820300	OS06G0698748
OS02G0571800	OS02G0575500	OS03G0820500	OS06G0716100
OS02G0573200	OS02G0580500	OS03G0823000	OS07G0108800
OS02G0574500	OS02G0582800	OS03G0826900	OS07G0123100
OS02G0575500	OS02G0593500	OS03G0829200	OS07G0143600
OS02G0575700	OS02G0597300	OS03G0857000	OS07G0162600
OS02G0581100	OS02G0606200	OS03G0860600	OS07G0199350
OS02G0582800	OS02G0606700	OS04G0119000	OS07G0443500
OS02G0586900	OS02G0617600	OS04G0162500	OS07G0467200
OS02G0590200	OS02G0622500	OS04G0177100	OS07G0468100
OS02G0591000	OS02G0628000	OS04G0179100	OS07G0521300
OS02G0593500	OS02G0629200	OS04G0226600	OS07G0526700
OS02G0597200	OS02G0637900	OS04G0282400	OS07G0549600
OS02G0598500	OS02G0640800	OS04G0301500	OS07G0572400
OS02G0606200	OS02G0642200	OS04G0387000	OS07G0573000
OS02G0606700	OS02G0643000	OS04G0411200	OS07G0581400
OS02G0609000	OS02G0644100	OS04G0412300	OS07G0581700
OS02G0610500	OS02G0649300	OS04G0480200	OS07G0582700
OS02G0617600	OS02G0649400	OS04G0490800	OS07G0586600
OS02G0622500	OS02G0655200	OS04G0524900	OS07G0619400
OS02G0624300	OS02G0656600	OS04G0526800	OS07G0664600
OS02G0627800	OS02G0658200	OS04G0557200	OS07G0672300
OS02G0629200	OS02G0666200	OS04G0568700	OS08G0105400
OS02G0630300	OS02G0666500	OS04G0577375	OS08G0138900
OS02G0638650	OS02G0668000	OS04G0583200	OS08G0170100
OS02G0643000	OS02G0669900	OS04G0583900	OS08G0174800
OS02G0643200	OS02G0670500	OS04G0606200	OS08G0205150
OS02G0643800	OS02G0671100	OS04G0608600	OS08G0208700
OS02G0644100	OS02G0676400	OS04G0609300	OS08G0246400
OS02G0645600	OS02G0678601	OS04G0659000	OS08G0246950
OS02G0647300	OS02G0682300	OS04G0661100	OS08G0249900
OS02G0649300	OS02G0684900	OS04G0677300	OS08G0276100
OS02G0649400	OS02G0689900	OS05G0104200	OS08G0363000
OS02G0651900	OS02G0700400	OS05G0127500	OS08G0363200
OS02G0652800	OS02G0702100	OS05G0128350	OS08G0485000
OS02G0653200	OS02G0704300	OS05G0130100	OS08G0485900
OS02G0654600	OS02G0705100	OS05G0155800	OS08G0553450
OS02G0666200	OS02G0711300	OS05G0166525	OS09G0246300
OS02G0669100	OS02G0725000	OS05G0209000	OS09G0246500
OS02G0676400	OS02G0729400	OS05G0225500	OS09G0268600
OS02G0676800	OS02G0731600	OS05G0343800	OS09G0279300
OS02G0682200	OS02G0740400	OS05G0349800	OS09G0292400
OS02G0682300	OS02G0740600	OS05G0355133	OS09G0325366
OS02G0685200	OS02G0742200	OS05G0355300	OS09G0349650
OS02G0693000	OS02G0742700	OS05G0375400	OS09G0356800
OS02G0697400	OS02G0745100	OS05G0397300	OS09G0359500
OS02G0697500	OS02G0758000	OS05G0406800	OS09G0365100
OS02G0698000	OS02G0759000	OS05G0449100	OS09G0387800
OS02G0700400	OS02G0759400	OS05G0480500	OS09G0421166
OS02G0706900	OS02G0764500	OS05G0506000	OS09G0436800
OS02G0715000	OS02G0782300	OS05G0515200	OS09G0443400
OS02G0719600	OS02G0782500	OS05G0518300	OS09G0451000
OS02G0720900	OS02G0809900	OS05G0524500	OS09G0458800
OS02G0729400	OS02G0813800	OS05G0541100	OS09G0548200
OS02G0731500	OS02G0814000	OS05G0552900	OS09G0554300
OS02G0731600	OS02G0815700	OS05G0555600	OS10G0109300
OS02G0732800	OS02G0816600	OS05G0561400	OS10G0146200
OS02G0735100	OS02G0819400	OS05G0568600	OS10G0163290
OS02G0736900	OS02G0827400	OS05G0586050	OS10G0178500
OS02G0740600	OS02G0829850	OS05G0589400	OS10G0180800
OS02G0743200	OS03G0100100	OS06G0115600	OS10G0388500
OS02G0744900	OS03G0100200	OS06G0118000	OS10G0396300
OS02G0745100	OS03G0109800	OS06G0136900	OS10G0406900
OS02G0752800	OS03G0115700	OS06G0156600	OS10G0411500
OS02G0756200	OS03G0126900	OS06G0159400	OS10G0450800
OS02G0758000	OS03G0128800	OS06G0190550	OS10G0457301
OS02G0759400	OS03G0131200	OS06G0199402	OS10G0499600
OS02G0766700	OS03G0131800	OS06G0199700	OS10G0508700
OS02G0768100	OS03G0140700	OS06G0201500	OS10G0516900
OS02G0775100	OS03G0141200	OS06G0228500	OS10G0531900
OS02G0782300	OS03G0146100	OS06G0230400	OS10G0536500
OS02G0782500	OS03G0153100	OS06G0298200	OS10G0542400
OS02G0797300	OS03G0153400	OS06G0317600	OS10G0565200
OS02G0799600	OS03G0153500	OS06G0331900	OS11G0120300
OS02G0805800	OS03G0161200	OS06G0335975	OS11G0134400
OS02G0810900	OS03G0161900	OS06G0349800	OS11G0175300
OS02G0813600	OS03G0168100	OS06G0367500	OS11G0178200
OS02G0813800	OS03G0170500	OS06G0470350	OS11G0187001
OS02G0814000	OS03G0174800	OS06G0492000	OS12G0120100
OS02G0815700	OS03G0176700	OS06G0497200	OS12G0156866
OS02G0827400	OS03G0178400	OS06G0547400	OS12G0171500
OS02G0829850	OS03G0178500	OS06G0549900	OS12G0189700
OS03G0100200	OS03G0185700	OS06G0559400	OS12G0207000
OS03G0101200	OS03G0188100	OS06G0574950	OS12G0233300
OS03G0106000	OS03G0188400	OS06G0586300	OS12G0552400
OS03G0107500	OS03G0191900	OS06G0587300	OS12G0634500
OS03G0113700	OS03G0192100	OS06G0594400
OS03G0115700	OS03G0197000	OS06G0698711
OS03G0126800	OS03G0197900	OS06G0698748
OS03G0128800	OS03G0200200	OS06G0698822
OS03G0131800	OS03G0203700	OS06G0704700
OS03G0131950	OS03G0206700	OS06G0716100
OS03G0132200	OS03G0212400	OS07G0103500
OS03G0133100	OS03G0223200	OS07G0104500
OS03G0133800	OS03G0226200	OS07G0114000
OS03G0140200	OS03G0228200	OS07G0144500
OS03G0141200	OS03G0236200	OS07G0147550
OS03G0146100	OS03G0237500	OS07G0162700
OS03G0149300	OS03G0243700	OS07G0176600
OS03G0153500	OS03G0244000	OS07G0210000
OS03G0161200	OS03G0244950	OS07G0257200
OS03G0161600	OS03G0254200	OS07G0563400
OS03G0161900	OS03G0255100	OS07G0575900
OS03G0163200	OS03G0265600	OS07G0580766
OS03G0163400	OS03G0266300	OS07G0582800
OS03G0164100	OS03G0266900	OS07G0588600
OS03G0165266	OS03G0268600	OS07G0593000
OS03G0168100	OS03G0269900	OS07G0619400
OS03G0170500	OS03G0276500	OS07G0650100
OS03G0174800	OS03G0281300	OS07G0663800
OS03G0176700	OS03G0286900	OS07G0670200
OS03G0178400	OS03G0290300	OS07G0671000
OS03G0178500	OS03G0293000	OS07G0677600
OS03G0180800	OS03G0305050	OS07G0687900
OS03G0188100	OS03G0308800	OS08G0105901
OS03G0190300	OS03G0310800	OS08G0136500
OS03G0190500	OS03G0316200	OS08G0170100
OS03G0197000	OS03G0322900	OS08G0205800
OS03G0197200	OS03G0326500	OS08G0335200
OS03G0197900	OS03G0334000	OS08G0414700
OS03G0200200	OS03G0347900	OS08G0433400
OS03G0203200	OS03G0348200	OS08G0445700
OS03G0203700	OS03G0349600	OS08G0455600
OS03G0206400	OS03G0351300	OS08G0473900
OS03G0206700	OS03G0355900	OS08G0476600
OS03G0231600	OS03G0356498	OS08G0482600
OS03G0237500	OS03G0372900	OS08G0484200
OS03G0244000	OS03G0374575	OS08G0485000
OS03G0249700	OS03G0375200	OS08G0502700
OS03G0253200	OS03G0375300	OS09G0107900
OS03G0254200	OS03G0375601	OS09G0109600
OS03G0265600	OS03G0387900	OS09G0240350
OS03G0266300	OS03G0389400	OS09G0246300
OS03G0266900	OS03G0389501	OS09G0246500
OS03G0268600	OS03G0401100	OS09G0325300
OS03G0269900	OS03G0414900	OS09G0325366
OS03G0270000	OS03G0572900	OS09G0328066
OS03G0276500	OS03G0574900	OS09G0345300
OS03G0281900	OS03G0583800	OS09G0353200
OS03G0283200	OS03G0594900	OS09G0357400
OS03G0286900	OS03G0607200	OS09G0361500
OS03G0288051	OS03G0625300	OS09G0365100
OS03G0291500	OS03G0626500	OS09G0379600
OS03G0293000	OS03G0626700	OS09G0400200
OS03G0297000	OS03G0638200	OS09G0400500
OS03G0297900	OS03G0684400	OS09G0421166
OS03G0299600	OS03G0688300	OS09G0425800
OS03G0304100	OS03G0701100	OS09G0451000
OS03G0305400	OS03G0701200	OS09G0451400
OS03G0305600	OS03G0703300	OS09G0455300
OS03G0308800	OS03G0704100	OS09G0458800
OS03G0316200	OS03G0708200	OS09G0494500
OS03G0322900	OS03G0709000	OS09G0500151
OS03G0323200	OS03G0717900	OS09G0534600
OS03G0324900	OS03G0723400	OS09G0539000
OS03G0326000	OS03G0726500	OS09G0548700
OS03G0326500	OS03G0727800	OS09G0564200
OS03G0332533	OS03G0729000	OS09G0568700
OS03G0333400	OS03G0730000	OS10G0133600
OS03G0334300	OS03G0745000	OS10G0133800
OS03G0337500	OS03G0745600	OS10G0144700
OS03G0341300	OS03G0748700	OS10G0166600
OS03G0345901	OS03G0752300	OS10G0173000
OS03G0348800	OS03G0752400	OS10G0178500
OS03G0349600	OS03G0752500	OS10G0180800
OS03G0351300	OS03G0757200	OS10G0371200
OS03G0356498	OS03G0764100	OS10G0403000
OS03G0360600	OS03G0775000	OS10G0403800
OS03G0374400	OS03G0778400	OS10G0411500
OS03G0374575	OS03G0780200	OS10G0437500
OS03G0381300	OS03G0785100	OS10G0456000
OS03G0381500	OS03G0787300	OS10G0466800
OS03G0386500	OS03G0800000	OS10G0472501
OS03G0387900	OS03G0804600	OS10G0530400
OS03G0399000	OS03G0807900	OS10G0542400
OS03G0401100	OS03G0808200	OS10G0544600
OS03G0413000	OS03G0815100	OS10G0565200
OS03G0416500	OS03G0820500	OS10G0571900
OS03G0432100	OS03G0826200	OS11G0118300
OS03G0439700	OS03G0835100	OS11G0119700
OS03G0449200	OS03G0836400	OS11G0133001
OS03G0572900	OS03G0843200	OS11G0165700
OS03G0583800	OS03G0851700	OS11G0171700
OS03G0592500	OS04G0107900	OS11G0239500
OS03G0594900	OS04G0111200	OS11G0239900
OS03G0595300	OS04G0111225	OS11G0246166
OS03G0607200	OS04G0149400	OS11G0490900
OS03G0626500	OS04G0184100	OS11G0544000
OS03G0638200	OS04G0188500	OS11G0559600
OS03G0646300	OS04G0201500	OS11G0582000
OS03G0649000	OS04G0201800	OS12G0117400
OS03G0650700	OS04G0208200	OS12G0130200
OS03G0659350	OS04G0226400	OS12G0130300
OS03G0684400	OS04G0233400	OS12G0136300
OS03G0686700	OS04G0234600	OS12G0168100
OS03G0692000	OS04G0244800	OS12G0171500
OS03G0701100	OS04G0272200	OS12G0179700
OS03G0701200	OS04G0296700	OS12G0190400
OS03G0709000	OS04G0323800	OS12G0207000
OS03G0711150	OS04G0350100	OS12G0291400
OS03G0712600	OS04G0352400	OS12G0431300
OS03G0719400	OS04G0372700	OS12G0495525
OS03G0723400	OS04G0387300	OS12G0538600
OS03G0724700	OS04G0390100
OS03G0727800	OS04G0403500
OS03G0730000	OS04G0412100
OS03G0739700	OS04G0412500
OS03G0741100	OS04G0419550
OS03G0745000	OS04G0420900
OS03G0747400	OS04G0430200
OS03G0752400	OS04G0432400
OS03G0752500	OS04G0434500
OS03G0757200	OS04G0439100
OS03G0764100	OS04G0444800
OS03G0780200	OS04G0445100
OS03G0782500	OS04G0448500
OS03G0785100	OS04G0448550
OS03G0787300	OS04G0449200
OS03G0793800	OS04G0451700
OS03G0794000	OS04G0453200
OS03G0795300	OS04G0459000
OS03G0795350	OS04G0459500
OS03G0799000	OS04G0460300
OS03G0803600	OS04G0475400
OS03G0804200	OS04G0490800
OS03G0804600	OS04G0490900
OS03G0805600	OS04G0507100
OS03G0806300	OS04G0509000
OS03G0807900	OS04G0509500
OS03G0815100	OS04G0509600
OS03G0817200	OS04G0513400
OS03G0819400	OS04G0513700
OS03G0826200	OS04G0520700
OS03G0828300	OS04G0521100
OS03G0850700	OS04G0521700
OS03G0851700	OS04G0534600
OS04G0107900	OS04G0538000
OS04G0136700	OS04G0538100
OS04G0163800	OS04G0538166
OS04G0171600	OS04G0541700
OS04G0171800	OS04G0544200
OS04G0186400	OS04G0558900
OS04G0188500	OS04G0559700
OS04G0201800	OS04G0568700
OS04G0208200	OS04G0569900
OS04G0226400	OS04G0573000
OS04G0234600	OS04G0576800
OS04G0244800	OS04G0578200
OS04G0252850	OS04G0578400
OS04G0253000	OS04G0578550
OS04G0301500	OS04G0583101
OS04G0320700	OS04G0589800
OS04G0323800	OS04G0594100
OS04G0339400	OS04G0607500
OS04G0346800	OS04G0613300
OS04G0352400	OS04G0615000
OS04G0386700	OS04G0615800
OS04G0387300	OS04G0618950
OS04G0403500	OS04G0624600
OS04G0404400	OS04G0625200
OS04G0412000	OS04G0627900
OS04G0412500	OS04G0631100
OS04G0414500	OS04G0631600
OS04G0414700	OS04G0644600
OS04G0419550	OS04G0657500
OS04G0419700	OS04G0673700
OS04G0420900	OS04G0685700
OS04G0430200	OS04G0690800
OS04G0437300	OS04G0693300
OS04G0439100	OS05G0104700
OS04G0439300	OS05G0105050
OS04G0444800	OS05G0105800
OS04G0453300	OS05G0125200
OS04G0457000	OS05G0132700
OS04G0459500	OS05G0141300
OS04G0476600	OS05G0147116
OS04G0480700	OS05G0148700
OS04G0490800	OS05G0161200
OS04G0506300	OS05G0170200
OS04G0509500	OS05G0170950
OS04G0509600	OS05G0171000
OS04G0513400	OS05G0171050
OS04G0520700	OS05G0179300
OS04G0521700	OS05G0200500
OS04G0521900	OS05G0202300
OS04G0526800	OS05G0209000
OS04G0530600	OS05G0220500
OS04G0532400	OS05G0223000
OS04G0534600	OS05G0292800
OS04G0536300	OS05G0296800
OS04G0538000	OS05G0299000
OS04G0540900	OS05G0303000
OS04G0541700	OS05G0319100
OS04G0544200	OS05G0365600
OS04G0548500	OS05G0368100
OS04G0555300	OS05G0374200
OS04G0557200	OS05G0375400
OS04G0559700	OS05G0382200
OS04G0565900	OS05G0407100
OS04G0568700	OS05G0408800
OS04G0576800	OS05G0410200
OS04G0578200	OS05G0417700
OS04G0578400	OS05G0438500
OS04G0578550	OS05G0451900
OS04G0578600	OS05G0453300
OS04G0580800	OS05G0456925
OS04G0581800	OS05G0457000
OS04G0583101	OS05G0459600
OS04G0583600	OS05G0459700
OS04G0585000	OS05G0460000
OS04G0588700	OS05G0461600
OS04G0606000	OS05G0462301
OS04G0607500	OS05G0462400
OS04G0610600	OS05G0468800
OS04G0618400	OS05G0475400
OS04G0623200	OS05G0476700
OS04G0624600	OS05G0495100
OS04G0625200	OS05G0497200
OS04G0635000	OS05G0510100
OS04G0635500	OS05G0512200
OS04G0644600	OS05G0515200
OS04G0648600	OS05G0519300
OS04G0657500	OS05G0526900
OS04G0667600	OS05G0529700
OS04G0676100	OS05G0531000
OS04G0676400	OS05G0534600
OS04G0678400	OS05G0542500
OS04G0683700	OS05G0552800
OS04G0690800	OS05G0560400
OS04G0692600	OS05G0561600
OS04G0693300	OS05G0561900
OS05G0105800	OS05G0562300
OS05G0119100	OS05G0568600
OS05G0132700	OS05G0572000
OS05G0136200	OS05G0572700
OS05G0151200	OS05G0582000
OS05G0161200	OS05G0582300
OS05G0163600	OS05G0586050
OS05G0187800	OS05G0586600
OS05G0194900	OS05G0589400
OS05G0200500	OS05G0590201
OS05G0201700	OS05G0596700
OS05G0215000	OS06G0106800
OS05G0223000	OS06G0113500
OS05G0267800	OS06G0131100
OS05G0279900	OS06G0131300
OS05G0291700	OS06G0131500
OS05G0303000	OS06G0133100
OS05G0319100	OS06G0133200
OS05G0355900	OS06G0133500
OS05G0358700	OS06G0143400
OS05G0364600	OS06G0143750
OS05G0365600	OS06G0151700
OS05G0374200	OS06G0152550
OS05G0375400	OS06G0155400
OS05G0384600	OS06G0155500
OS05G0385400	OS06G0159900
OS05G0390600	OS06G0160200
OS05G0407100	OS06G0187000
OS05G0408900	OS06G0195800
OS05G0417700	OS06G0196200
OS05G0417900	OS06G0198500
OS05G0427100	OS06G0202100
OS05G0427400	OS06G0206900
OS05G0427900	OS06G0214300
OS05G0435400	OS06G0220000
OS05G0446900	OS06G0222100
OS05G0451900	OS06G0231300
OS05G0456925	OS06G0235900
OS05G0457000	OS06G0246400
OS05G0457200	OS06G0253100
OS05G0460000	OS06G0257450
OS05G0462301	OS06G0273700
OS05G0462400	OS06G0294000
OS05G0465800	OS06G0318600
OS05G0468800	OS06G0326400
OS05G0475400	OS06G0336200
OS05G0492200	OS06G0336350
OS05G0492600	OS06G0497200
OS05G0495700	OS06G0506600
OS05G0499300	OS06G0520733
OS05G0501800	OS06G0553700
OS05G0502000	OS06G0567200
OS05G0510100	OS06G0590500
OS05G0512200	OS06G0592500
OS05G0514600	OS06G0593200
OS05G0515200	OS06G0598800
OS05G0516700	OS06G0600301
OS05G0519300	OS06G0601500
OS05G0519700	OS06G0633900
OS05G0527100	OS06G0652300
OS05G0529700	OS06G0661200
OS05G0531000	OS06G0661800
OS05G0534600	OS06G0673300
OS05G0542150	OS06G0682900
OS05G0546500	OS06G0683950
OS05G0550800	OS06G0684900
OS05G0555300	OS06G0694200
OS05G0557900	OS06G0701600
OS05G0560000	OS06G0703800
OS05G0561600	OS06G0704700
OS05G0562300	OS06G0728700
OS05G0569400	OS07G0103500
OS05G0576700	OS07G0110650
OS05G0582000	OS07G0123100
OS05G0586050	OS07G0154100
OS05G0586600	OS07G0160400
OS05G0589400	OS07G0162100
OS05G0594500	OS07G0162500
OS06G0102100	OS07G0174200
OS06G0108900	OS07G0178600
OS06G0109000	OS07G0178700
OS06G0112700	OS07G0178800
OS06G0116800	OS07G0180000
OS06G0127700	OS07G0182000
OS06G0129400	OS07G0194800
OS06G0130800	OS07G0209500
OS06G0131100	OS07G0215200
OS06G0131300	OS07G0242700
OS06G0131500	OS07G0267300
OS06G0132500	OS07G0274700
OS06G0132550	OS07G0278866
OS06G0133500	OS07G0283050
OS06G0136900	OS07G0283600
OS06G0143400	OS07G0414000
OS06G0155400	OS07G0421800
OS06G0155500	OS07G0425000
OS06G0159900	OS07G0434100
OS06G0166400	OS07G0448100
OS06G0185500	OS07G0448200
OS06G0195800	OS07G0448800
OS06G0196200	OS07G0464200
OS06G0198500	OS07G0491800
OS06G0206900	OS07G0491900
OS06G0214300	OS07G0509700
OS06G0218150	OS07G0509800
OS06G0219500	OS07G0510900
OS06G0229400	OS07G0532500
OS06G0231300	OS07G0546000
OS06G0235900	OS07G0548500
OS06G0242700	OS07G0549600
OS06G0244200	OS07G0559700
OS06G0253100	OS07G0563400
OS06G0254300	OS07G0564100
OS06G0257600	OS07G0573400
OS06G0258000	OS07G0589600
OS06G0264800	OS07G0605350
OS06G0268800	OS07G0615400
OS06G0269200	OS07G0625600
OS06G0270200	OS07G0630800
OS06G0275000	OS07G0631200
OS06G0300200	OS07G0631300
OS06G0318600	OS07G0633000
OS06G0326400	OS07G0633200
OS06G0336200	OS07G0635200
OS06G0340301	OS07G0637300
OS06G0341300	OS07G0641700
OS06G0343600	OS07G0644100
OS06G0348800	OS07G0656700
OS06G0472000	OS07G0658000
OS06G0478600	OS07G0659400
OS06G0486900	OS07G0664500
OS06G0506600	OS07G0666900
OS06G0553700	OS07G0671901
OS06G0565200	OS07G0673200
OS06G0592500	OS07G0678300
OS06G0593800	OS07G0686825
OS06G0594400	OS07G0694700
OS06G0604600	OS07G0695300
OS06G0606100	OS08G0103900
OS06G0608700	OS08G0104600
OS06G0627500	OS08G0109800
OS06G0633900	OS08G0111800
OS06G0637400	OS08G0112300
OS06G0651200	OS08G0114100
OS06G0661200	OS08G0152400
OS06G0671150	OS08G0157600
OS06G0673300	OS08G0178800
OS06G0677000	OS08G0179400
OS06G0682900	OS08G0183900
OS06G0695700	OS08G0187900
OS06G0698300	OS08G0196700
OS06G0703800	OS08G0221300
OS06G0704600	OS08G0224500
OS06G0704700	OS08G0243500
OS06G0710700	OS08G0379400
OS06G0713800	OS08G0384100
OS06G0716200	OS08G0392100
OS06G0728700	OS08G0403300
OS07G0101000	OS08G0404900
OS07G0103500	OS08G0425500
OS07G0142500	OS08G0425700
OS07G0142600	OS08G0433500
OS07G0148900	OS08G0440100
OS07G0162500	OS08G0441100
OS07G0175500	OS08G0442700
OS07G0175600	OS08G0444440
OS07G0178600	OS08G0457400
OS07G0179300	OS08G0462300
OS07G0181500	OS08G0474866
OS07G0182000	OS08G0475100
OS07G0184800	OS08G0475500
OS07G0184850	OS08G0477500
OS07G0194800	OS08G0478700
OS07G0209500	OS08G0481700
OS07G0211000	OS08G0487100
OS07G0211200	OS08G0489300
OS07G0215200	OS08G0500700
OS07G0267300	OS08G0500800
OS07G0278866	OS08G0503000
OS07G0280200	OS08G0515900
OS07G0287400	OS08G0518900
OS07G0414000	OS08G0520600
OS07G0434100	OS08G0525600
OS07G0448100	OS08G0525800
OS07G0448200	OS08G0526150
OS07G0448800	OS08G0534900
OS07G0464200	OS08G0546800
OS07G0486500	OS08G0557200
OS07G0486700	OS08G0558100
OS07G0491800	OS08G0566600
OS07G0497500	OS09G0109600
OS07G0502200	OS09G0240200
OS07G0507500	OS09G0269400
OS07G0509800	OS09G0278000
OS07G0516400	OS09G0278700
OS07G0518100	OS09G0315000
OS07G0526400	OS09G0315700
OS07G0538000	OS09G0325700
OS07G0544800	OS09G0341600
OS07G0548500	OS09G0364800
OS07G0558400	OS09G0376300
OS07G0559700	OS09G0378700
OS07G0561800	OS09G0379600
OS07G0562700	OS09G0381850
OS07G0563400	OS09G0396900
OS07G0570550	OS09G0400700
OS07G0577600	OS09G0412300
OS07G0581700	OS09G0417600
OS07G0587500	OS09G0424701
OS07G0589600	OS09G0425200
OS07G0604300	OS09G0425400
OS07G0605350	OS09G0425500
OS07G0615400	OS09G0433000
OS07G0622400	OS09G0433800
OS07G0622700	OS09G0436500
OS07G0630800	OS09G0444900
OS07G0631200	OS09G0452700
OS07G0631700	OS09G0460300
OS07G0633000	OS09G0468300
OS07G0633200	OS09G0474000
OS07G0635700	OS09G0482600
OS07G0637300	OS09G0482800
OS07G0641700	OS09G0484900
OS07G0643700	OS09G0491756
OS07G0644100	OS09G0518000
OS07G0656700	OS09G0518200
OS07G0659300	OS09G0519100
OS07G0659400	OS09G0520800
OS07G0666900	OS09G0526600
OS07G0671800	OS09G0526650
OS07G0673550	OS09G0527900
OS07G0677600	OS09G0553900
OS07G0680600	OS09G0562700
OS07G0685500	OS09G0566050
OS07G0687700	OS10G0100700
OS07G0687900	OS10G0118100
OS07G0691300	OS10G0118200
OS07G0694700	OS10G0140700
OS08G0101100	OS10G0154700
OS08G0104600	OS10G0162100
OS08G0109800	OS10G0173000
OS08G0114100	OS10G0190500
OS08G0119800	OS10G0205700
OS08G0140500	OS10G0322600
OS08G0152400	OS10G0330400
OS08G0157600	OS10G0362700
OS08G0158400	OS10G0366400
OS08G0162600	OS10G0370800
OS08G0162700	OS10G0371100
OS08G0178800	OS10G0376400
OS08G0179400	OS10G0382400
OS08G0183900	OS10G0382600
OS08G0193200	OS10G0406900
OS08G0196700	OS10G0419300
OS08G0200300	OS10G0419500
OS08G0200600	OS10G0420400
OS08G0202400	OS10G0422600
OS08G0205800	OS10G0438300
OS08G0242800	OS10G0442000
OS08G0243500	OS10G0450400
OS08G0247600	OS10G0468500
OS08G0248700	OS10G0478450
OS08G0278900	OS10G0492900
OS08G0298700	OS10G0502100
OS08G0334300	OS10G0517800
OS08G0374400	OS10G0529600
OS08G0374500	OS10G0529700
OS08G0379400	OS10G0530500
OS08G0382400	OS10G0532300
OS08G0384100	OS10G0533800
OS08G0387050	OS10G0544600
OS08G0390200	OS10G0553600
OS08G0393600	OS10G0555300
OS08G0399300	OS10G0560200
OS08G0400000	OS10G0560400
OS08G0400200	OS10G0567400
OS08G0425500	OS10G0568900
OS08G0425700	OS10G0572100
OS08G0426000	OS10G0573700
OS08G0441100	OS11G0103000
OS08G0441500	OS11G0105750
OS08G0442900	OS11G0106700
OS08G0443800	OS11G0111900
OS08G0444440	OS11G0115100
OS08G0448000	OS11G0119311
OS08G0455600	OS11G0121300
OS08G0457400	OS11G0124900
OS08G0458200	OS11G0135000
OS08G0462900	OS11G0147800
OS08G0464000	OS11G0150700
OS08G0474000	OS11G0151700
OS08G0477500	OS11G0153300
OS08G0486300	OS11G0157701
OS08G0487100	OS11G0171300
OS08G0490100	OS11G0172350
OS08G0500700	OS11G0178800
OS08G0500800	OS11G0182100
OS08G0502700	OS11G0184900
OS08G0503000	OS11G0195600
OS08G0503700	OS11G0195800
OS08G0520600	OS11G0208900
OS08G0520700	OS11G0216100
OS08G0525600	OS11G0216300
OS08G0531900	OS11G0219400
OS08G0534350	OS11G0240600
OS08G0535200	OS11G0260100
OS08G0546800	OS11G0264500
OS08G0547300	OS11G0282300
OS08G0555400	OS11G0297800
OS08G0557200	OS11G0427700
OS08G0558100	OS11G0432400
OS08G0560000	OS11G0444700
OS08G0565450	OS11G0456000
OS08G0566600	OS11G0505300
OS09G0109600	OS11G0506800
OS09G0114700	OS11G0518600
OS09G0120033	OS11G0533400
OS09G0262000	OS11G0546401
OS09G0269400	OS11G0549900
OS09G0284400	OS11G0579900
OS09G0290900	OS11G0587300
OS09G0296800	OS11G0595200
OS09G0299300	OS11G0599200
OS09G0315700	OS11G0600900
OS09G0325700	OS11G0629100
OS09G0332100	OS11G0629400
OS09G0345300	OS11G0644600
OS09G0376300	OS11G0644800
OS09G0400700	OS11G0683500
OS09G0401000	OS11G0700500
OS09G0410500	OS11G0701800
OS09G0412300	OS11G0707000
OS09G0416200	OS12G0105300
OS09G0423400	OS12G0105850
OS09G0424701	OS12G0106000
OS09G0425200	OS12G0117400
OS09G0425400	OS12G0119800
OS09G0425500	OS12G0124000
OS09G0433800	OS12G0132800
OS09G0436600	OS12G0138100
OS09G0444900	OS12G0147200
OS09G0481200	OS12G0152750
OS09G0482600	OS12G0153900
OS09G0482660	OS12G0159600
OS09G0482800	OS12G0162800
OS09G0489500	OS12G0165900
OS09G0491756	OS12G0169400
OS09G0494500	OS12G0169600
OS09G0506800	OS12G0178000
OS09G0518000	OS12G0188500
OS09G0519100	OS12G0189300
OS09G0526600	OS12G0190000
OS09G0526650	OS12G0190200
OS09G0527900	OS12G0204550
OS09G0528700	OS12G0226900
OS09G0539500	OS12G0230600
OS09G0547500	OS12G0231000
OS09G0553100	OS12G0242500
OS09G0553900	OS12G0292400
OS09G0562700	OS12G0407200
OS09G0566050	OS12G0428000
OS10G0118100	OS12G0441600
OS10G0118200	OS12G0460100
OS10G0133000	OS12G0510200
OS10G0135650	OS12G0512100
OS10G0140700	OS12G0512150
OS10G0147200	OS12G0514300
OS10G0147400	OS12G0514500
OS10G0166600	OS12G0538600
OS10G0173000	OS12G0594950
OS10G0177200	OS12G0609500
OS10G0178500	OS12G0617400
OS10G0190500	OS12G0626400
OS10G0205700	OS12G0633600
OS10G0320100	OS12G0641300
OS10G0330400
OS10G0337400
OS10G0366400
OS10G0382600
OS10G0390900
OS10G0391500
OS10G0406900
OS10G0413400
OS10G0419300
OS10G0420400
OS10G0422600
OS10G0422800
OS10G0430200
OS10G0438600
OS10G0464800
OS10G0465000
OS10G0465700
OS10G0468500
OS10G0486100
OS10G0492900
OS10G0505900
OS10G0517500
OS10G0521000
OS10G0521400
OS10G0521500
OS10G0542400
OS10G0548100
OS10G0550750
OS10G0552600
OS10G0555700
OS10G0560400
OS10G0564150
OS10G0565200
OS10G0566700
OS10G0567400
OS10G0578800
OS11G0105750
OS11G0105800
OS11G0107400
OS11G0118300
OS11G0127800
OS11G0135000
OS11G0151400
OS11G0151700
OS11G0156401
OS11G0171300
OS11G0195600
OS11G0216100
OS11G0216300
OS11G0229700
OS11G0242800
OS11G0263000
OS11G0297800
OS11G0427700
OS11G0428800
OS11G0432400
OS11G0444000
OS11G0444700
OS11G0505300
OS11G0506800
OS11G0507200
OS11G0518600
OS11G0533400
OS11G0549900
OS11G0555300
OS11G0595200
OS11G0599200
OS11G0600900
OS11G0629100
OS11G0644600
OS11G0654100
OS11G0670900
OS11G0683500
OS11G0687100
OS11G0687200
OS11G0700500
OS11G0707000
OS12G0105300
OS12G0106000
OS12G0106100
OS12G0117400
OS12G0124000
OS12G0131200
OS12G0132800
OS12G0146500
OS12G0147200
OS12G0152750
OS12G0162800
OS12G0178000
OS12G0189300
OS12G0189400
OS12G0190000
OS12G0190200
OS12G0207000
OS12G0224000
OS12G0226900
OS12G0233100
OS12G0237900
OS12G0242500
OS12G0261250
OS12G0291100
OS12G0291400
OS12G0292400
OS12G0472800
OS12G0478200
OS12G0501700
OS12G0512100
OS12G0514300
OS12G0514500
OS12G0530000
OS12G0554100
OS12G0594000
OS12G0610800
OS12G0617400
OS12G0624200
OS12G0626400
OS12G0633600
OS12G0640550

## Sheet: GO terms heatmap
			187		catalytic activity
			135		cellular process
			133		cell
			128		organelle
			113		metabolic process
			106		binding
			58		biological regulation
			52		transporter activity
			48		response to stimulus
			48		localization
			173		catalytic activity
			149		cell
			114		cellular process
			104		metabolic process
			98		organelle
			94		binding
			48		response to stimulus
			47		biological regulation
			45		transporter activity
			28		localization
			49		catalytic activity
			37		cell
			23		metabolic process
			22		organelle
			17		binding
			15		cellular process
			9		transporter activity
			9		biological regulation
			8		response to stimulus
			7		localization
			30		catalytic activity
			21		organelle
			20		cell
			15		binding
			15		cellular process
			14		metabolic process
			8		biological regulation
			6		transporter activity
			6		response to stimulus
			5		localization

## Sheet: Heatmap FPKM-trans acti
Table S2. The expression profiles of the 84 common differentially expressed genes assocaited with “transporter activity”in Figure 4B.
id	XNC	XNT	XPC	XPT	yNC	yNT	yPC	yPT	Description
OS02G0574500	3.57874	1.4464	3.26583	2.47371	1.52843	1.06973	3.33975	2.65152	General substrate transporter domain containing protein. (Os02t0574500-01);General substrate transporter domain containing protein. (Os02t0574500-02);General substrate transporter domain containing protein. (Os02t0574500-03)	Os02g0574500 protein (Fragment)
OS06G0127700	0.828392	0.364889	0.96845	0.540995	0.449962	0.235525	0.605939	0.569095	Similar to Oligopeptide transporter 9. (Os06t0127700-01)	Os06g0127700 protein
OS12G0624200	14.4836	6.6882	18.1177	10.566	13.1614	8.60943	14.2418	8.0023	Similar to K-exchanger-like protein. (Os12t0624200-00)	Os12g0624200 protein (Fragment)
OS04G0453200	18.5545	14.9796	29.421	14.4473	17.4398	11.584	34.2281	16.7643	Similar to Monosaccharide transporter 1. (Os04t0453200-01);Similar to H0505F09.4 protein. (Os04t0453200-02)	OSJNBa0027G07.5 protein
OS09G0279300	0.429459	0.267778	0.983757	0.643075	0.403079	0.287733	0.823855	0.292979	Mitochondrial inner membrane translocase subunit Tim17/Tim22/Tim23/peroxisomal protein PMP24 domain containing protein. (Os09t0279300-00)	Os09g0279300 protein
OS07G0666900	21.4247	9.04805	51.2726	22.2146	7.60794	5.43595	19.1349	14.9474	Vacuolar Na+/H+ antiporter, Salt tolerance (Os07t0666900-01);Similar to Sodium/hydrogen exchanger. (Os07t0666900-02)	Sodium/hydrogen exchanger
OS01G0878700	28.6834	15.6735	171.754	70.411	14.5659	9.39848	73.2676	33.1852	Amino acid transporter, transmembrane domain containing protein. (Os01t0878700-02);Amino acid transporter, transmembrane domain containing protein. (Os01t0878700-03)	Os01g0878700 protein
OS11G0195600	86.6129	25.4746	469.203	104.79	52.2168	48.0624	163.283	94.9686	Similar to Amino acid carrier (Fragment). (Os11t0195600-01)	Amino acid carrier, putative, expressed
OS11G0427700	1.32909	0.18142	16.1881	2.98786	1.76853	1.13891	4.7299	2.48641	Xanthine/uracil/vitamin C permease family protein. (Os11t0427700-01)	At5g50300
OS02G0593500	2.93288	0.968145	17.8613	6.21174	1.15145	0.673602	3.13902	1.51084	Phosphate transporter family protein. (Os02t0593500-01);Similar to Phosphate transporter 2-1. (Os02t0593500-02)	Phosphate transporter
OS10G0573700	11.5811	7.16008	60.4285	22.9841	2.99232	5.68562	9.36993	11.7943	Similar to Mitochondrial carnitine/acylcarnitine carrier-like protein (A BOUT DE SOUFFLE) (Carnitine/acylcarnitine translocase-like protein) (CAC-like protein). (Os10t0573700-01);Similar to Mitochondrial carnitine/acylcarnitine carrier-like protein (A BOUT DE SOUFFLE) (Carnitine/acylcarnitine translocase-like protein) (CAC-like protein). (Os10t0573700-02)	Mitochondrial carnitine/acylcarnitine carrier, putative, expressed
OS07G0559700	33.99	15.5221	153.263	77.2381	30.0249	17.9591	18.8851	35.951	Similar to Monosaccharide transporter 3. (Os07t0559700-00)	Sugar transport protein MST6
OS11G0432400	3.57333	1.22628	13.7361	6.50885	1.81921	1.62331	1.31917	1.23901	Similar to 2-oxoglutarate/malate translocator. (Os11t0432400-01);Similar to 2-oxoglutarate/malate translocator. (Os11t0432400-02)	2-oxoglutarate/malate translocator (Clone OMT103), mitochondrial membrane-proso millet
OS03G0375300	0.0574397	0.106702	1.82598	0.761249	0.112352	0.291041	0.423703	0.626562	Similar to cationic amino acid transporter. (Os03t0375300-01);Similar to cationic amino acid transporter. (Os03t0375300-02);Similar to cationic amino acid transporter. (Os03t0375300-03)	Expressed protein
OS02G0314300	0	0	2.08173	0.98186	0.0107302	0.010645	0.279842	0.395051	Sodium/calcium exchanger membrane region domain containing protein. (Os02t0314300-00)	Vacuolar cation/proton exchanger 1c
OS03G0574900	1.06938	0.673283	17.7798	8.07376	0.842812	0.947553	1.99534	3.32031	Similar to Potassium transporter 1 (OsHAK1). Splice isoform 2. (Os03t0574900-01)	Potassium transporter 27
OS06G0701600	0.0107554	0	3.13339	1.52895	0	0	0.192063	0.461385	Monovalent cation transporter, Na+ and K+ transport (Os06t0701600-01)	Probable cation transporter HKT9
OS02G0775100	32.1322	15.1299	37.4153	22.0491	13.1449	19.0761	16.1957	24.5263	Manganese (Mn) cation diffusion facilitator (Mn-CDF), Mn tolerance (Os02t0775100-01)	Metal tolerance protein 3
OS07G0502200	57.3247	27.1687	76.8145	43.9572	18.8758	22.9652	29.1367	57.4427	Multi antimicrobial extrusion protein MatE family protein. (Os07t0502200-01)	Protein DETOXIFICATION
OS05G0170950	12.8916	7.32643	29.4967	13.3487	6.53663	2.66283	3.84134	3.66029	Similar to Plastid phosphoenolpyruvate/phosphate translocator. (Os05t0170950-00)	Os05g0170950 protein (Fragment)
OS02G0629200	136.69	37.938	320.982	100.589	28.5095	18.3344	10.8566	18.0372	Similar to cDNA clone:001-039-E03, full insert sequence. (Os02t0629200-01);Similar to HvPIP2;1 protein. (Os02t0629200-02)	Probable aquaporin PIP2-2
OS03G0684400	8.16787	3.5666	14.8425	4.70619	2.56758	1.48215	1.57834	1.49329	Mg2+ transporter protein, CorA-like domain containing protein. (Os03t0684400-01)	Magnesium transporter MRS2-A, chloroplastic
OS04G0521100	0.172718	0	0.472269	0.0536956	0.05155	0	0	0.0747727	Major intrinsic protein family protein. (Os04t0521100-01)	Probable aquaporin PIP2-3
OS03G0752300	10.6094	8.56711	21.9398	10.5397	7.03706	9.03762	8.73677	8.21344	Two-pore K+ channel family protein, K+ homeostasis (Os03t0752300-01)	Two pore potassium channel a
OS01G0700100	1.63774	0.217204	10.5594	0.437228	0.200128	0.0864263	0.0443213	0	MtN3 and saliva related transmembrane protein family protein. (Os01t0700100-01)	Bidirectional sugar transporter SWEET2b
OS03G0188100	1.4168	0.835501	6.10714	1.21983	0.244288	0.0708012	0.184417	0.155761	Similar to transparent testa 12 protein. (Os03t0188100-01);Multidrug and toxic compound extrusion (MATE) protein family transporter, Regulation of plant growth and development, Disease resistance (Os03t0188100-02)	Os03g0188100 protein
OS03G0572900	35.9284	10.7152	47.3754	23.1741	4.61596	6.70424	4.6188	8.04415	Multi antimicrobial extrusion protein MatE family protein. (Os03t0572900-01)	Protein DETOXIFICATION
OS01G0597600	1.25803	0.180661	1.86458	0.275846	0.187824	0.168257	0.147838	0.0859468	Amino acid transporter, transmembrane domain containing protein. (Os01t0597600-01)	Os01g0597600 protein
OS03G0161200	179.712	54.1231	278.995	36.8727	30.7068	65.3964	10.3341	17.4254	Similar to Sulphate transporter. (Os03t0161200-01)	Os03g0161200 protein (Fragment)
OS03G0626700	24.8244	15.1391	36.1706	12.3986	12.2454	14.4877	7.86173	9.48009	Multi antimicrobial extrusion protein MatE family protein. (Os03t0626700-01)	Protein DETOXIFICATION
OS08G0448000	1.75879	0.778458	1.66612	2.37771	1.5969	1.51947	1.03837	1.87808	4-coumarate:coenzyme A ligase, Lignin biosynthesis, Defense against wounding (Os08t0448000-01)	Probable 4-coumarate--CoA ligase 5
OS02G0697400	0.330896	0.051247	0.7845	0.841092	0.0536271	0.225539	0	0.02729	4-coumarate:coenzyme A ligase, Flavonoid biosynthesis (Os02t0697400-01)	Probable 4-coumarate--CoA ligase 2
OS05G0267800	2.36556	1.00523	5.24819	5.06962	1.26807	2.32793	1.45572	2.14208	Cellular retinaldehyde-binding/triple function, C-terminal domain containing protein. (Os05t0267800-01)	Os05g0267800 protein
OS06G0270200	3.04524	1.06429	15.7827	11.0838	0.769816	0.629608	2.15481	4.7321	Similar to Potassium transporter 24. (Os06t0270200-00)	Potassium transporter 24
OS09G0416200	35.1846	16.1522	99.7191	89.8893	14.9359	19.1877	40.2636	66.0472	Similar to Glucose transporter (Fragment). (Os09t0416200-01)	Os09g0416200 protein
OS03G0197200	5.95314	1.98143	38.0597	22.8853	10.4948	15.7092	24.518	53.2515	Similar to Sorbitol transporter. (Os03t0197200-01)	Os03g0197200 protein (Fragment)
OS12G0512100	27.7424	13.1831	75.8211	36.995	20.1314	16.3721	61.7128	61.4044	Sugar/inositol transporter domain containing protein. (Os12t0512100-01)	Os12g0512100 protein
OS01G0172100	0.526481	1.23355	3.82729	4.26561	2.02068	0.831268	3.8872	3.66244	Similar to Triose phosphate/phosphate translocator, non-green plastid, chloroplast precursor (CTPT). (Os01t0172100-01)	Phosphoenolpyruvate/phosphate translocator 3, chloroplastic
OS01G0825800	1.93008	2.45386	4.72283	6.73626	4.28578	1.97739	4.95838	4.87919	Amino acid transporter, transmembrane domain containing protein. (Os01t0825800-01);Similar to Amino acid-polyamine transporter. (Os01t0825800-02)	Os01g0825800 protein
OS03G0138700	1.0755	1.56827	7.28515	23.3822	21.4872	8.75436	27.8109	31.9431	TGF-beta receptor, type I/II extracellular region family protein. (Os03t0138700-01)	Os03g0138700 protein
OS03G0667500	0.352069	0.47855	3.10694	5.69512	1.70433	0.648609	11.9959	14.0657	Similar to Metal transport protein. (Os03t0667500-01)	Fe(2+) transport protein 1
OS07G0257200	0.294083	0.453213	3.17892	6.57885	0.927127	0.37029	9.33637	9.62127	Manganese and Cadmium transporter, Mn and Cd uptake (Os07t0257200-01)	Metal transporter Nramp5
OS06G0558300	0.700934	1.06956	0.381363	0.383113	1.37339	0.776024	2.0047	0.645673	Similar to MATE efflux protein-related. (Os06t0558300-00)	Protein DETOXIFICATION
OS07G0108800	5.86031	5.33647	3.18373	4.08779	8.38477	5.32485	9.21134	4.00886	Two-pore K+ channel family protein, K+ homeostasis, Osmotic and drought tolerance (Os07t0108800-01)	Two pore potassium channel b
OS03G0326000	3.01375	1.67384	3.29772	3.03188	4.32871	1.98681	5.07237	5.01442	Phospholipid-transporting ATPase 1 (EC 3.6.3.1) (Aminophospholipid flippase 1). (Os03t0326000-01)	Os03g0326000 protein (Fragment)
OS03G0817200	13.4981	7.24237	12.91	7.57416	16.5584	10.0561	17.4444	14.283	Amino acid transporter, transmembrane domain containing protein. (Os03t0817200-01)	Os03g0817200 protein
OS04G0339400	0.501674	0.0450667	0.077548	0.27746	1.53482	2.20269	2.63464	3.2515	Aldo/keto reductase family protein. (Os04t0339400-01)	Probable aldo-keto reductase 3
OS04G0480200	3.55569	6.98701	2.46237	9.45924	15.9384	5.15536	11.5069	14.6258	Transporter, high affinity nitrate, Nar2 domain containing protein. (Os04t0480200-01)	Probable high-affinity nitrate transporter-activating protein 2.2
OS01G0878400	12.0503	16.9262	14.8039	12.8862	16.4739	8.13322	13.3112	12.5959	Amino acid transporter, transmembrane domain containing protein. (Os01t0878400-01)	Os01g0878400 protein
OS02G0689900	528.654	1143.06	138.426	54.7172	446.282	450.697	27.0768	64.652	TGF-beta receptor, type I/II extracellular region family protein. (Os02t0689900-01)	Os02g0689900 protein
OS02G0716800	55.3185	222.479	8.4613	147.257	150.66	66.2515	73.8355	90.0547	TGF-beta receptor, type I/II extracellular region family protein. (Os02t0716800-01)	Os02g0716800 protein
OS01G0715600	1.37662	1.81451	0.127464	0.0217627	2.30618	2.23031	0.0310981	0.0678147	Similar to auxin efflux carrier component. (Os01t0715600-00)	Probable auxin efflux carrier component 8
OS04G0460300	2.76941	2.89915	1.74609	0.920982	4.02648	7.88694	0.87319	1.78063	Amino acid transporter, transmembrane domain containing protein. (Os04t0460300-01)	OSJNBa0072F16.7 protein
OS09G0396900	309.057	521.431	452.161	225.376	580.08	958.636	192.127	183.835	Protein of unknown function DUF125, transmembrane family protein. (Os09t0396900-01);Vacuolar membrane transporter, Fe and Zn translocation between flag leaves and seeds (Os09t0396900-02)	Vacuolar iron transporter 1.2
OS06G0228500	1.12035	0.717008	0.261394	0.509416	2.93445	1.59017	1.03137	0.683117	Amino acid transporter, transmembrane domain containing protein. (Os06t0228500-01)	Os06g0228500 protein
OS07G0280200	3.23712	0.941277	0.345593	0.253498	58.2928	52.2926	0.460658	1.62187	AMP-dependent synthetase and ligase domain containing protein. (Os07t0280200-01)	4-coumarate--CoA ligase-like 7
OS01G0557500	178.356	78.0274	119.349	67.312	239.233	161.705	53.9536	49.0154	Cation/proton exchanger 1a. (Os01t0557500-01)	Vacuolar cation/proton exchanger 1a
OS04G0233400	29.8789	17.669	16.4532	5.54766	32.2902	18.5106	10.7012	5.23896	Similar to Arabidopsis thaliana (Fragment). (Os04t0233400-01);Similar to cDNA clone:006-302-B10, full insert sequence. (Os04t0233400-02)	Probable aquaporin PIP2-6
OS01G0817000	3.81914	1.64106	2.85678	1.57063	3.81666	3.21404	2.62173	1.89619	Protein of unknown function DUF607 family protein. (Os01t0817000-01)	Os01g0817000 protein
OS03G0337500	3.93711	1.83103	1.7268	1.40135	4.17426	3.36798	3.01331	2.35209	Similar to Potassium transporter. (Os03t0337500-00)	Putative potassium transporter 8
OS01G0541800	8.69133	7.17301	11.2671	3.07515	8.36146	4.33201	2.60594	1.85701	MtN3 and saliva related transmembrane protein family protein. (Os01t0541800-01)	Bidirectional sugar transporter SWEET2a
OS12G0633600	3.03107	0.896043	2.1782	0.967967	1.66881	0.894828	1.06865	0.651417	Protein of unknown function DUF221 domain containing protein. (Os12t0633600-01)	Early-responsive to dehydration protein, putative, expressed
OS03G0341300	14.2094	6.76601	12.0159	7.49316	13.2792	7.54574	6.14818	5.23871	Similar to Cytochrome c oxidoreductase. (Os03t0341300-01)	Bidirectional sugar transporter SWEET16
OS04G0201800	2.56702	0.886803	1.90618	0.386829	1.51539	0.857355	0	0.0488541	Similar to H0512B01.7 protein. (Os04t0201800-00)	Os04g0201800 protein
OS03G0203700	1.17062	0.394115	1.63141	0.633218	1.45357	1.48695	0.607625	0.598456	Similar to Calcium-transporting ATPase 2, plasma membrane-type (EC 3.6.3.8) (Ca(2+)-ATPase isoform 2). (Os03t0203700-01);Similar to Calcium-transporting ATPase 2, plasma membrane-type (EC 3.6.3.8) (Ca(2+)-ATPase isoform 2). (Os03t0203700-02)	Calcium-transporting ATPase
OS02G0668000	0.173608	0.0402797	0.199542	0.0832038	0.114892	0.16745	0	0.0200574	Membrane protein, At2g17000, predicted domain containing protein. (Os02t0668000-01);Hypothetical protein. (Os02t0668000-02)	Mechanosensitive ion channel domain-containing protein-like
OS02G0676400	6.28252	3.27809	5.15	1.84025	3.5456	5.10148	0.908745	1.46457	Multi antimicrobial extrusion protein MatE family protein. (Os02t0676400-00)	Protein DETOXIFICATION
OS01G0908600	162.833	105.312	12.9475	6.62426	52.5674	166.295	4.26744	11.5591	Amino acid transporter, transmembrane domain containing protein. (Os01t0908600-01)	Os01g0908600 protein
OS02G0797300	0.357062	0.141786	0.0163095	0.00740753	0.199159	0.096323	0.0693654	0.0749622	Similar to Plasma membrane H+-ATPase. (Os02t0797300-01)	Plasma membrane ATPase
OS02G0138900	1.03885	0.548824	0	0.104464	0.718712	0.363832	0.0687006	0.201461	Similar to ATCAX5; calcium:cation antiporter/ cation:cation antiporter. (Os02t0138900-01)	Putative vacuolar cation/proton exchanger 4
OS10G0147400	3.52523	1.63515	0.0249322	0.0128742	2.21352	1.6741	0.025289	0.0130987	Similar to Auxin influx carrier protein. (Os10t0147400-01);Similar to Auxin transporter-like protein 3. (Os10t0147400-03)	Auxin transporter-like protein 3
OS02G0177600	138.766	68.5826	85.2763	78.4455	41.4693	36.1735	23.8504	37.8299	4-coumarate:coenzyme A ligase, Lignin biosynthesis, Defense against wounding (Os02t0177600-01)	Probable 4-coumarate--CoA ligase 3
OS01G0847900	21.407	8.15604	16.9073	7.49766	4.94374	6.29874	2.60927	4.02605	Prenylated rab acceptor PRA1 family protein. (Os01t0847900-01);Prenylated rab acceptor PRA1 family protein. (Os01t0847900-02)	PRA1 family protein
OS02G0666200	995.998	422.557	850.148	282.012	359.698	385.633	166.848	189.661	Aquaporin. (Os02t0666200-01);Aquaporin. (Os02t0666200-02)	Aquaporin PIP1-1
OS04G0559700	1932.06	369.27	1120.14	264.968	312.569	236.138	81.1154	125.153	Aquaporin, Plasma membrane intrinsic protein, CO<sub>2</sub> diffusion-associated photosynthesis, Phloem sucrose transport (Os04t0559700-01)	Probable aquaporin PIP1-2
OS07G0448200	15.5841	1.58886	6.90643	1.0162	0.0484333	0.428796	0	0.236291	Similar to cDNA clone:J023132K03, full insert sequence. (Os07t0448200-00)	Os07g0448200 protein (Fragment)
OS10G0420400	5.8686	2.10782	4.52242	1.9544	1.11203	1.78686	1.65312	2.74926	Similar to Sulfate transporter 3.1 (AST12) (AtST1). (Os10t0420400-01)	Os10g0420400 protein (Fragment)
OS07G0448100	17.2809	1.4474	14.2649	1.92117	0.0610707	0.150288	0.245298	0.417429	Similar to Plasma membrane integral protein ZmPIP2-6. (Os07t0448100-01)	Aquaporin PIP2-4
OS07G0448800	1234.8	538.058	922.076	370.281	319.725	307.967	374.512	385.923	Aquaporin. (Os07t0448800-01);Non-protein coding transcript. (Os07t0448800-02)	Probable aquaporin PIP2-1
OS03G0305600	3.90841	1.73921	1.12584	1.06744	1.75833	1.63072	1.37553	1.64883	Mitochondrial import inner membrane translocase, subunit Tim17/22 family protein. (Os03t0305600-01)	Mitochondrial import inner membrane translocase subunit Tim17/Tim22/Tim23 family protein, putative, expressed
OS01G0556700	41.5761	3.66077	1.13957	1.26552	2.67324	6.36776	7.02736	3.24848	Hypothetical conserved gene. (Os01t0556700-00)	Os01g0556700 protein (Fragment)
OS04G0607500	4.07346	0.572907	0.405232	0.202887	0.172542	0.755655	0.120554	0.257501	Ion transporter , Na+ transport (Os04t0607500-01);Similar to Cation transporter HKT4. (Os04t0607500-02)	Cation transporter HKT4
OS01G0901600	9.72403	4.99664	1.85719	2.00718	2.24495	2.60702	2.03511	3.02978	Similar to 4-coumarate--CoA ligase-like 6. (Os01t0901600-01)	4-coumarate--CoA ligase-like 6
OS12G0231000	388.636	207.506	144.891	69.1111	16.717	53.9954	19.2988	48.6771	TGF-beta receptor, type I/II extracellular region family protein. (Os12t0231000-01)	Os12g0231000 protein
