# Supplementary material for: Transcriptome analysis reveals the roles of stem nodes in cadmium transport to rice grain
Source: BMC Genomics. 2020 Feb 6;21:127. doi: 10.1186/s12864-020-6474-7 (PMC7003353; doi:10.1186/s12864-020-6474-7)
Supplement: Supplementary file 5 — Additional file 5: Table S4. The list of the differentially expressed miRNAs. [file 12864_2020_6474_MOESM5_ESM.xlsx]

## Sheet: Sample_XPT.VS.Sample_XPC.diff.m
Table S4. The list of the differentially expressed miRNAs.
XPT VS. XPC
miRNA_id	baseMean	baseMean_Sample_XPC	baseMean_Sample_XPT	foldChange(Sample_XPT/Sample_XPC)	log2FoldChange	pval	padj	up_down	Sequence	Length
osa-miR1425-3p	432.551	341.531	523.57	1.53301	0.616365	0.0175914	0.451879	Up	CAGCAAGAACTGGATCTTAAT	21
osa-miR159d	42.768	29.0077	56.5284	1.94874	0.962541	0.00361738	0.185843	Up	ATTGGATTGAAGGGAGCTCCG	21
osa-miR1878	183.817	147.466	220.168	1.493	0.578217	0.0457309	0.751815	Up	ACTTAATCTGGACACTATAAAAGA	24
osa-miR2864.2	1.41701	0	2.83401	Inf	Inf	0.0218202	0.515683	Up	TTGTTTTGCATTGTATAGGTA	21
osa-miR2871a-3p>osa-miR2871b	78.6108	43.0442	114.177	2.65256	1.40739	1.81336e-05	0.00284175	Up	TATTTTAGTTTCTATGGTCAC	21
osa-miR396c-5p	1603.78	1102.15	2105.41	1.91027	0.933777	0.010872	0.371458	Up	TTCCACAGCTTTCTTGAACTT	21
osa-miR399a>osa-miR399b>osa-miR399c	254.636	205.207	304.065	1.48175	0.567298	0.0316496	0.591272	Up	TGCCAAAGGAGAATTGCCCTG	21
osa-miR399k	2.42476	0.290216	4.55929	15.71	3.97361	0.00704843	0.28011	Up	TGCCAAAGGAAATTTGCCCCG	21
osa-miR528-3p	132.183	79.5397	184.827	2.3237	1.21643	2.07427e-05	0.00284175	Up	CCTGTGCTTGCCTCTTCCATT	21
osa-miR528-5p	329.263	245.486	413.04	1.68254	0.750639	0.00266355	0.185843	Up	TGGAAGGGGCATGCAGAGGAG	21
osa-miR5788	60.2509	43.18	77.3217	1.79068	0.840509	0.0132855	0.390025	Up	TGGATGTGACATACTCTAGTA	21
Chr12_44112	435.271	643.941	226.6	0.351896	-1.50678	0.00749687	0.28011	Down	AAAGGACTTTGAAAAAAA	18
Chr2_6978	68.0326	85.0145	51.0506	0.600493	-0.735782	0.0274053	0.53636	Down	CCGGCGGGGGCCTCGGGA	18
Chr5_20923	644.026	801.048	487.004	0.607959	-0.717954	0.0262146	0.53636	Down	CCGTCGCCGGCGCAGCCGA	19
Chr6_23825	52.8191	67.6753	37.9628	0.560956	-0.834042	0.0455155	0.751815	Down	AGGAAATGATGGCTTAGA	18
Chr6_25148	69.792	88.2351	51.3489	0.581956	-0.781018	0.0225846	0.515683	Down	AGAAAAAGACCGAACTGAAAAGAC	24
Chr6_26465	275.6	353.182	198.019	0.560671	-0.834773	0.00181776	0.185843	Down	AGTTTCCGTCTCTTAGAGCATGTG	24
Chr7_30225	33.0491	46.4416	19.6565	0.423252	-1.24041	0.00275068	0.185843	Down	CTTATCTAATGGTTTCTCTGTGTAG	25
osa-miR159e	35.6861	56.4658	14.9064	0.263991	-1.92144	0.00550413	0.251355	Down	ATTGGATTGAAGGGAGCTCCT	21
osa-miR164e	77.9208	102.741	53.1005	0.516837	-0.952218	0.00342218	0.185843	Down	TGGAGAAGCAGGGCACGTGAG	21
osa-miR166j-5p	69366	91309.9	47422.2	0.519354	-0.94521	0.0243905	0.527606	Down	GAATGACGTCCGGTCTGAAGA	21
osa-miR167a-5p>osa-miR167b>osa-miR167c-5p	550.256	792.923	307.588	0.387917	-1.36618	9.21578e-08	3.78769e-05	Down	TGAAGCTGCCAGCATGATCTA	21
osa-miR1861g	15.6788	24.1419	7.21574	0.298889	-1.74232	0.0166397	0.451879	Down	CAGTCTTGTGGCAAGAACTGAG	22
osa-miR5150-3p	46.089	60.1684	32.0095	0.531999	-0.910503	0.0117493	0.371458	Down	AGAAGCTGCAGCTGTCAGAAGCTC	24
osa-miR5503	1.03782	2.07563	0	0	#NAME?	0.0442064	0.751815	Down	TTCGGATCTTTCTAGAGGCATT	22
XNT VS. XNC
miRNA_id	baseMean	baseMean_Sample_XNC	baseMean_Sample_XNT	foldChange(Sample_XNT/Sample_XNC)	log2FoldChange	pval	padj	up_down	Sequence	Length
Chr12_42026	33.2986	20.6868	45.9105	2.21931	1.15011	0.014633	0.40192	Up	TTTTCGGTTTGGTCTTTTTCTGCC	24
Chr12_44112	346.52	184.476	508.563	2.75679	1.46299	0.00660238	0.302242	Up	AAAGGACTTTGAAAAAAA	18
Chr1_3087	13.29	7.938	18.6421	2.34846	1.23172	0.044339	0.636424	Up	CCGTCGTCGGCGCGGCCGA	19
Chr1_4387	124.481	79.4505	169.512	2.13356	1.09326	0.0196997	0.477429	Up	AGCTGCCGACTCATTCACC	19
Chr3_14201	10.9235	3.7484	18.0987	4.82838	2.27154	5.81722e-05	0.0119835	Up	CTGCACTGCCTCTTCCCTGGG	21
Chr4_17601	145.398	71.0444	219.752	3.09316	1.62908	0.0286173	0.561444	Up	CGCCGGCGGGGGCCTCGG	18
osa-miR1441	1.80677	0	3.61355	Inf	Inf	0.0123469	0.363352	Up	ACCGGATGTCGGAAAAGGTTT	21
osa-miR156c-3p>osa-miR156g-3p	74.843	51.0082	98.6778	1.93455	0.951995	0.0309386	0.579396	Up	GCTCACTTCTCTCTCTGTCAGC	22
osa-miR1863a	2.03003	0.587896	3.47216	5.90608	2.5622	0.0348957	0.599044	Up	AGTGAGGAGGCCGGGGCCGCT	21
osa-miR1861b>osa-miR1861f>osa-miR1861i>osa-miR1861l	273.049	132.851	413.247	3.1106	1.63719	0.00497065	0.255989	Up	CGATCTTGAGGCAGGAACTGAG	22
osa-miR396a-3p>osa-miR396b-3p	139.689	97.5601	181.817	1.86364	0.898126	0.0465289	0.638997	Up	GTTCAATAAAGCTGTGGGAA	20
osa-miR398b	12.1471	2.85658	21.4376	7.50464	2.90778	3.07357e-06	0.00126631	Up	TGTGTTCTCAGGTCGCCCCTG	21
osa-miR408-3p	33.6268	15.0943	52.1593	3.45557	1.78893	0.000299371	0.0411137	Up	CTGCACTGCCTCTTCCCTGGC	21
osa-miR408-5p	2.95508	0	5.91017	Inf	Inf	0.000803263	0.0661889	Up	CAGGGATGAGGCAGAGCATGG	21
osa-miR528-3p	32.4747	16.5707	48.3788	2.91954	1.54574	0.00140644	0.0827789	Up	CCTGTGCTTGCCTCTTCCATT	21
osa-miR528-5p	62.2265	40.2813	84.1717	2.0896	1.06322	0.0281533	0.561444	Up	TGGAAGGGGCATGCAGAGGAG	21
osa-miR5493	19.8561	12.233	27.4792	2.24632	1.16756	0.0164875	0.424553	Up	AGCCGGGCTCGGTCGCGCGTG	21
osa-miR5808	6.04828	3.57038	8.52619	2.38804	1.25582	0.0447968	0.636424	Up	ACTAAATCGTTTCTGATCGTTGGA	24
osa-miR7693-5p	5.09029	2.68853	7.49204	2.78666	1.47854	0.0446938	0.636424	Up	GTTTCCGCTCTTCATCGATGGCTG	24
osa-miR815a>osa-miR815b>osa-miR815c	11.2124	4.68322	17.7415	3.78831	1.92155	0.000634578	0.0653615	Up	AAGGGGATTGAGGAGATTGGG	21
osa-miR1432-5p	25.1636	35.58	14.7473	0.414482	-1.27062	0.0088152	0.330182	Down	ATCAGGAGAGATGACACCGAC	21
osa-miR166g-5p	19.2745	25.7433	12.8057	0.497438	-1.00741	0.0431339	0.636424	Down	AATGGAGGCTGATCCAAGATC	21
osa-miR167d-3p	10.454	16.371	4.53696	0.277133	-1.85135	0.000964844	0.0662527	Down	GATCATGCTGTGCAGTTTCATC	22
osa-miR172a>osa-miR172d-3p	1136.18	1513.25	759.12	0.50165	-0.995247	0.0112714	0.357218	Down	AGAATCTTGATGATGCTGCAT	21
osa-miR393b-3p	230.143	315.929	144.357	0.456927	-1.12996	0.00898719	0.330182	Down	TCAGTGCAATCCCTTTGGAAT	21
osa-miR393b-5p	60.1244	102.899	17.3498	0.16861	-2.56824	0.0258046	0.559553	Down	TCCAAAGGGATCGCATTGATCT	22
osa-miR435	8.10471	11.5877	4.62172	0.398848	-1.32609	0.0229093	0.524369	Down	TTATCCGGTATTGGAGTTGA	20
osa-miR444a-5p	32.5098	42.6129	22.4067	0.525819	-0.927363	0.0388848	0.636424	Down	GCTAGAGGTGGCAACTGCATA	21
osa-miR444d.3	444.035	607.668	280.402	0.461439	-1.11579	0.00961695	0.330182	Down	TTGTGGCTTTCTTGCAAGTTG	21
osa-miR827	292.237	387.524	196.951	0.508228	-0.976453	0.0336236	0.599044	Down	TTAGATGACCATCAGCAAACA	21
yPT vs. yPC
miRNA_id	baseMean	baseMean_Sample_yPC	baseMean_Sample_yPT	foldChange(Sample_yPT/Sample_yPC)	log2FoldChange	pval	padj	up_down	Sequence	Length
Chr12_44112	435.44	558.662	312.219	0.558869	-0.839418	0.0114587	0.338032	Down	AAAGGACTTTGAAAAAAA	18
Chr1_4387*	323.793	255.141	392.444	1.53814	0.621189	0.0282111	0.5296	Up	AGTGAATGAAGCGGGAGGTAA	21
Chr3_14201	47.3167	28.723	65.9103	2.29469	1.1983	0.0148833	0.409787	Up	CTGCACTGCCTCTTCCCTGGG	21
Chr8_32055	51.8214	37.9519	65.6909	1.7309	0.791521	0.0432007	0.713676	Up	AAGTCGTGCAGTTGTTGCCTA	21
osa-miR1320-3p	69.2053	33.6379	104.773	3.11472	1.6391	1.67702e-05	0.00346305	Up	TGTAAAATTCATTCGTTCCAA	21
osa-miR1432-3p	4.47992	1.7892	7.17064	4.00773	2.00279	0.0196863	0.488364	Up	CAGGTGTCATCTCCCCTGAAC	21
osa-miR159c	22.3811	9.87896	34.8833	3.53107	1.8201	0.000174885	0.0180569	Up	ATTGGATTGAAGGGAGCTCCA	21
osa-miR159f	714.997	497.401	932.593	1.87493	0.906839	0.00516872	0.237187	Up	CTTGGATTGAAGGGAGCTCTA	21
osa-miR167d-5p>osa-miR167e-5p>osa-miR167f>osa-miR167g>osa-miR167h-5p>osa-miR167i-5p>osa-miR167j	1615.94	1949.57	1282.3	0.657732	-0.604427	0.0268059	0.5296	Down	TGAAGCTGCCAGCATGATCTG	21
osa-miR169i-3p	25.6221	34.4415	16.8027	0.487861	-1.03546	0.0201022	0.488364	Down	TGAGTCGCTCTTATCACTCATG	22
osa-miR1846d-5p	9.53509	14.3414	4.72882	0.329733	-1.60063	0.00590382	0.243828	Down	TCCCACCGAGCAGCCGGATCTC	22
osa-miR1859	37.2212	48.6783	25.7641	0.529273	-0.917916	0.0265471	0.5296	Down	TTTCCTATGACGTCCATTCCAA	22
osa-miR1846a-5p>osa-miR1846b-5p>osa-miR1846c-5p	14.511	8.2923	20.7298	2.49988	1.32186	0.0254221	0.5296	Up	AGCTCTGATACCATGTTAGATTAG	24
osa-miR1865-5p	1.99725	0	3.99451	Inf	Inf	0.00335998	0.173459	Up	TGCTAGTGATGGTGATTCTTCGAC	24
osa-miR1874-3p	326.355	203.609	449.1	2.2057	1.14124	6.88728e-05	0.00948149	Up	TATGGATGGAGGTGTAACCCGATG	24
osa-miR393a	76.9833	122.157	31.81	0.260403	-1.94118	0.0383093	0.687901	Down	TCCAAAGGGATCGCATTGATC	21
osa-miR393b-5p	94.9534	41.753	148.154	3.54834	1.82715	0.000760301	0.0628009	Up	TCCAAAGGGATCGCATTGATCT	22
osa-miR396d>osa-miR396g>osa-miR396h	949.767	717.138	1182.4	1.64877	0.72139	0.00734229	0.275669	Up	TCCACAGGCTTTCTTGAACGG	21
osa-miR397b	20.105	10.0639	30.1461	2.99546	1.58278	0.00114312	0.0702686	Up	TTATTGAGTGCAGCGTTGATG	21
osa-miR408-3p	161.71	116.25	207.169	1.7821	0.833574	0.0092797	0.319376	Up	CTGCACTGCCTCTTCCCTGGC	21
osa-miR408-5p	5.47786	2.2016	8.75411	3.97625	1.99141	0.0418796	0.713676	Up	CAGGGATGAGGCAGAGCATGG	21
osa-miR528-3p	502.699	305.355	700.044	2.29256	1.19696	1.23736e-05	0.00346305	Up	CCTGTGCTTGCCTCTTCCATT	21
osa-miR528-5p	662.173	465.67	858.677	1.84396	0.882809	0.00119099	0.0702686	Up	TGGAAGGGGCATGCAGAGGAG	21
osa-miR530-5p	2411.75	2859.58	1963.92	0.686785	-0.542071	0.0463087	0.735597	Down	TGCATTTGCACCTGCACCTA	20
osa-miR5337a	3.13615	1.09017	5.18212	4.75348	2.24898	0.0274457	0.5296	Up	AAATTACTTGTCGTTCTAGCT	21
osa-miR5493	13.9662	20.0848	7.84749	0.390717	-1.3558	0.0102871	0.326814	Down	AGCCGGGCTCGGTCGCGCGTG	21
yNT vs. yNC
miRNA_id	baseMean	baseMean_Sample_yNC	baseMean_Sample_yNT	foldChange(Sample_yNT/Sample_yNC)	log2FoldChange	pval	padj	up_down	Sequence	Length
Chr11_41565	5.90376	9.89233	1.9152	0.193604	-2.36882	0.0130334	0.28093	Down	AGAGGACCGCATGGGAAAAT	20
Chr3_14201	12.7759	1.61967	23.9322	14.776	3.88518	3.76377e-08	7.60282e-06	Up	CTGCACTGCCTCTTCCCTGGG	21
Chr7_27276	95.3542	72.8265	117.882	1.61867	0.694806	0.0484544	0.737301	Up	CCGATCTTGTGGCAAGAACTA	21
osa-miR1320-3p	6.35153	2.44845	10.2546	4.1882	2.06633	0.00968063	0.26535	Up	TGTAAAATTCATTCGTTCCAA	21
osa-miR1426	3.81534	6.71387	0.916803	0.136554	-2.87246	0.00136464	0.0918856	Down	AGAATCTTGATGATGATTAAA	21
osa-miR156l-5p	45.2376	63.4052	27.0699	0.426936	-1.22791	0.0132121	0.28093	Down	CGACAGAAGAGAGTGAGCATA	21
osa-miR159a.1>osa-miR159b	23329.2	27908.4	18750.1	0.671844	-0.573802	0.000320299	0.0258801	Down	TTTGGATTGAAGGGAGCTCTG	21
osa-miR166g-5p	5.61616	3.1464	8.08591	2.5699	1.36171	0.041832	0.704172	Up	AATGGAGGCTGATCCAAGATC	21
osa-miR169f.2	2.24529	0.45898	4.0316	8.78384	3.13485	0.0162927	0.329113	Up	TGAGGACAAGAGCTGATTCGG	21
osa-miR169r-5p	3.27574	5.54358	1.0079	0.181814	-2.45946	0.0297763	0.546801	Down	TAGCCAAGGATGATTTGCCTG	21
osa-miR1857-3p	13.5711	19.472	7.67029	0.393914	-1.34405	0.0280816	0.540236	Down	TCATGCTCCAAGAAAACCAGG	21
osa-miR1859	81.4502	113.003	49.8973	0.441557	-1.17933	0.00212924	0.10837	Down	TTTCCTATGACGTCCATTCCAA	22
osa-miR1861e>osa-miR1861k>osa-miR1861m	427.897	325.792	530.002	1.62681	0.702047	0.00354072	0.143045	Up	CGGTCTTGTGGCAAGAACTGAG	22
osa-miR1846a-5p>osa-miR1846b-5p>osa-miR1846c-5p	18.8191	6.99074	30.6474	4.384	2.13225	0.0114181	0.28093	Up	AGCTCTGATACCATGTTAGATTAG	24
osa-miR1865-3p	2.83282	0.220014	5.44562	24.7512	4.62943	0.00214593	0.10837	Up	CGAAGAATCGCAGTCACTAGTTGT	24
osa-miR1879	21.7402	14.1163	29.3641	2.08015	1.05668	0.0363397	0.638315	Up	GTGTTTGGTTTAGGGATGAGGTGG	24
osa-miR2876-3p	17.0801	27.1572	7.00302	0.25787	-1.95528	0.00245599	0.110247	Down	TTCCTATATGAACACTGTTGC	21
osa-miR396e-5p	19247.4	16377.9	22117	1.35041	0.4334	0.0119369	0.28093	Up	TCCACAGGCTTTCTTGAACTG	21
osa-miR396f-5p	1205.34	2164.81	245.862	0.113572	-3.13832	8.4846e-28	3.42778e-25	Down	TCTCCACAGGCTTTCTTGAACT	22
osa-miR397a	24.481	14.3075	34.6544	2.42211	1.27626	0.0084017	0.26535	Up	TCATTGAGTGCAGCGTTGATG	21
osa-miR398b	20.2539	11.1609	29.3469	2.62944	1.39476	0.00919551	0.26535	Up	TGTGTTCTCAGGTCGCCCCTG	21
osa-miR399d	259.275	335.132	183.418	0.547301	-0.869594	0.00985212	0.26535	Down	TGCCAAAGGAGAGTTGCCCTG	21
osa-miR408-3p	50.9472	17.5658	84.3286	4.80072	2.26325	1.35058e-05	0.00136408	Up	CTGCACTGCCTCTTCCCTGGC	21
osa-miR408-5p	2.13106	0	4.26212	Inf	Inf	0.00533103	0.195794	Up	CAGGGATGAGGCAGAGCATGG	21
osa-miR528-5p	71.1827	27.5155	114.85	4.174	2.06143	6.34633e-07	8.54639e-05	Up	TGGAAGGGGCATGCAGAGGAG	21

## Sheet: Sheet1
miRNA_id
osa-miR1425-3p
osa-miR159d
osa-miR1878
osa-miR2864.2
osa-miR2871a-3p>osa-miR2871b
osa-miR396c-5p
osa-miR399a>osa-miR399b>osa-miR399c
osa-miR399k
osa-miR528-3p
osa-miR528-5p
osa-miR5788
Chr12_44112
Chr2_6978
Chr5_20923
Chr6_23825
Chr6_25148
Chr6_26465
Chr7_30225
osa-miR159e
osa-miR164e
osa-miR166j-5p
osa-miR167a-5p>osa-miR167b>osa-miR167c-5p
osa-miR1861g
osa-miR5150-3p
osa-miR5503
