# Supplementary material for: Transcriptome analysis reveals the roles of stem nodes in cadmium transport to rice grain
Source: BMC Genomics. 2020 Feb 6;21:127. doi: 10.1186/s12864-020-6474-7 (PMC7003353; doi:10.1186/s12864-020-6474-7)
Supplement: Supplementary file 6 — Additional file 6: Table S5. The sequences of primers of genes in qRT-PCR. [file 12864_2020_6474_MOESM6_ESM.xlsx]

## Sheet: Sheet1
Table S5. The sequences of primers of genes in qRT-PCR
No.	Gene Symbol	GeneBank	Forward primer	Reverse primer	Product length(bp)	Ta(℃)
1	OS01G0846300		TTCCCGTCCATCTGCAAA	CGTTCCGAGGTAGCAAGT	82	60
2	OS01G0670800		TCTGGCTATCTCGTCCCTCTA	TGTCATCATCCTGGATGCG	84	60
3	OS01G0840100		GCCAAGCGACTGATAGGTA	TGCACCACAATCATAGGCTTA	113	60
4	OS11G0703900		TCATTGGCAGGAGGTTTAGC	CACCAGGTCCAGCAATCA	81	60
5	OS01G0371200		GGAAGCTGACCTACTCCG	AAATCGCCGAGTTGTACTG	95	60
6	OS01G0764000		TAAGCTGAGGTGTGCCCA	ATGCTCATAGCAGTACAAGAC	141	60
7	OS09G0467200		GGAGAGGAGCAGAGAAAGC	TGACGATGTCAAGGTAGCC	118	60
8	OS10G0416800		TCAGCAGCTATGGCTTTGAGTA	CCACAGCGATATCTCGACC	91	60
9	OS12G0581600		AACGATAATTGTCGCACTCT	AACCAAAGTTATCAGCGGAA	121	60
10	OS03G0345700		CTACTACCGCGACTACTACAG	TCTCGTCGTCGAACATGC	83	60
11	OS03G0751600		CTTGTTCGCAGCTCTTCC	CTTTGACGATGATGGTCCG	81	60
12	OS02G0115700		CTCTCCCAGTGTGATGAGTC	TGCCTTAGTTTCTTCACATGC	82	60
13	Os01g0175700		TCATCCCATCAAGCCGAC	CAACTGGAAGATCGTGAAGAC	104	60
14	Os01g0756700		GCATCTGCTACATGCTCTTCAA	GCCTGAACCACATCCCTAA	115	60
15	GAPDH	AF010582.1	GTCAATGCCGACCAGTACA	CTTGATGATGCCGAACTTCT	114	60
